# Supplementary material for: Tau Oligomers Resist Phase Separation
Source: Biomolecules. 2025 Feb 26;15(3):336. doi: 10.3390/biom15030336 (PMC11940599; doi:10.3390/biom15030336)
Supplement: Supplementary file 1 [file biomolecules-15-00336-s001.zip]

Archive with 2 entries (2 files):
- biomolecules-3455315-Original Gel Images.zip
- biomolecules-3455315-supplementary.pdf
